# Supplementary material for: Development of Efficient Genome-Reduction Tool Based on Cre/loxP System in Rhodococcus erythropolis
Source: Microorganisms. 2023 Jan 19;11(2):268. doi: 10.3390/microorganisms11020268 (PMC9959502; doi:10.3390/microorganisms11020268)
Supplement: Supplementary file 1 [file microorganisms-11-00268-s001.zip]

Archive with 1 entries (1 files):
- microorganisms-2161690-supplementary.pdf
